# Supplementary material for: Chestnut extract but not sodium salicylate decreases the severity of diarrhea and enterotoxigenic Escherichia coli F4 shedding in artificially infected piglets
Source: PLoS One. 2020 Feb 27;15(2):e0214267. doi: 10.1371/journal.pone.0214267 (PMC7046202; doi:10.1371/journal.pone.0214267)
Supplement: S1 Data — (XLSX) [file pone.0214267.s003.xlsx]

## Sheet: Intake per pen
Run	Salicylate	Feed	Pen	Group	Daily Feed intake D0-D7	Daily Feed intake D8-D14	Daily Feed intake D0-D14	Gain-to-feed ratio D0-D7	Gain-to-feed ratio D8-D14	Gain-to-feed ratio D0-D14
1	SA	CO	2A	1	0.205714	0.581429	0.393571	0.299621	0.505897	0.594918
1	SA	CO	3A	2	0.344286	0.925714	0.635	0.39951	0.490123	0.540832
1	SA	CO	4A	3	0.187143	0.87	0.528571	-0.675226	0.502135	0.104595
1	SA	TA	5A	4	0.541429	1.42286	0.982143	0.577764	0.474197	0.537309
1	SA	TA	6A	5	0.63	1.31714	0.973571	0.493362	0.453145	0.540939
1	SA	TA	7A	6	0.205714	0.938571	0.572143	0.343813	0.441096	0.471785
1	NSA	CO	11A	7	0.541429	0.95	0.745714	0.2213	0.614586	0.530939
1	NSA	CO	12A	8	0.348571	1.08857	0.718571	0.528651	0.470472	0.468091
1	NSA	CO	13A	9	0.111429	0.755714	0.433571	-0.280653	0.486011	0.52883
1	NSA	TA	14A	10	0.378571	1.01	0.694286	0.392144	0.367044	0.46142
1	NSA	TA	15A	11	0.37	1.16286	0.766429	0.404177	0.548649	0.622181
1	NSA	TA	16A	12	0.385714	1.15429	0.77	0.0596296	0.475248	0.513544
2	SA	CO	2B	13	0.452857	0.772857	0.612857	0.487812	0.600739	0.561772
2	SA	CO	3B	14	0.342857	0.558571	0.450714	0.40303	0.70844	0.637084
2	SA	CO	4B	15	0.26	0.531429	0.395714	0.255245	0.723118	0.602888
2	SA	TA	5B	16	0.492857	0.811429	0.652143	0.549671	0.676056	0.646221
2	SA	TA	6B	17	0.228571	0.742857	0.485714	0.361932	0.684615	0.588235
2	SA	TA	7B	18	0.368571	0.83	0.599286	0.453841	0.633391	0.600715
2	NSA	CO	11B	19	0.418571	0.775714	0.597143	0.408315	0.697974	0.590909
2	NSA	CO	12B	20	0.421429	0.81	0.615714	0.522034	0.578483	0.580046
2	NSA	CO	13B	21	0.434286	0.617143	0.525714	0.546352	0.662037	0.690217
2	NSA	TA	14B	22	0.618571	0.794286	0.706429	0.467353	0.498201	0.59454
2	NSA	TA	15B	23	0.498571	0.677143	0.587857	0.454024	0.64346	0.561361
2	NSA	TA	16B	24	0.427143	0.764286	0.595714	0.336272	0.75514	0.661871
3	SA	CO	2C	25	0.64	0.941429	0.790714	0.539773	0.672231	0.65673
3	SA	CO	3C	26	0.491429	0.854286	0.672857	0.299683	0.732441	0.627389
3	SA	CO	4C	27	0.248571	0.612857	0.430714	-0.223093	0.729604	0.595357
3	SA	TA	5C	28	0.837143	1.05143	0.944286	0.566863	0.611413	0.601362
3	SA	TA	6C	29	0.495714	0.968571	0.732143	0.478648	0.681416	0.625366
3	SA	TA	7C	30	0.317143	0.77	0.543571	-0.0859951	0.601113	0.392904
3	NSA	CO	11C	31	0.481429	0.755714	0.618571	0.341786	0.568998	0.474596
3	NSA	CO	12C	32	0.382857	.	.	0.351425	.	.
3	NSA	CO	13C	33	0.598571	0.908571	0.753571	0.314385	0.602201	0.559242
3	NSA	TA	14C	34	0.494286	0.912857	0.703571	0.389911	0.604069	0.561421
3	NSA	TA	15C	35	0.71	0.957143	0.833571	0.423816	0.562687	0.585261
3	NSA	TA	16C	36	0.511429	1.05714	0.784286	0.399949	0.791892	0.712204

## Sheet: All data piglets
								Weight (kg)				Average daily gain (g/d)			Fecal score															Days in diarrhea			Piglets with diarrhea (0: no diarrhea; 1: diarrhea)															ETEC shedding: plate counting
Run	Salicylate	Feed	Pen	Piglet ID	Sex	Litter	Weaning age	Weaning	Weight D0	Weight D7	Weight D14	D0-D7	D7-D14	D0-D14	D0	D1	D2	D3	D4	D5	D6	D7	D8	D9	D10	D11	D12	D13	D14	Total days in diarrhea	days in diarrhea D0-D7	days in diarrhea D8-D14	D0	D1	D2	D3	D4	D5	D6	D7	D8	D9	D10	D11	D12	D13	D14	D0	D1
1	SA	CO	2	9410	f	A	25	6.55	6.005	6.024	6.606	2.71429	83.1429	42.9286	2	3	4	4	3	2	2	4	1	1	1	4	4	4	4	9	5	4	0	1	1	1	1	0	0	1	0	0	0	1	1	1	1	42000000	400000000
1	SA	CO	2	9409	f	A	25	5.81	5.814	7.014	8.491	171.429	211	191.214	3	3	4	3	3	1	1	1	1	1	1	1	1	1	1	5	5	0	1	1	1	1	1	0	0	0	0	0	0	0	0	0	0	41000000	56000000
1	SA	CO	3	9386	m	B	25	7.56	8.034	9.155	11.325	160.143	310	235.071	2	4	3	4	3	1	2	1	1	1	1	1	1	1	1	4	4	0	0	1	1	1	1	0	0	0	0	0	0	0	0	0	0	600000	1500
1	SA	CO	3	9389	m	B	25	6.51	5.917	6.428	7.434	73	143.714	108.357	3	4	4	3	3	3	3	3	3	3	3	3	3	3	3	15	8	7	1	1	1	1	1	1	1	1	1	1	1	1	1	1	1	0	8000
1	SA	CO	4	9352	m	C	25	10.05	11.025	8.31	10.097	-387.857	255.286	-66.2857	2	4	4	4	2	2	1	2	1	1	1	1	1	1	1	3	3	0	0	1	1	1	0	0	0	0	0	0	0	0	0	0	0	6000000	2.4e+08
1	SA	CO	4	9353	m	C	25	5.08	4.999	5.43	6.701	61.5714	181.571	121.571	2	1	1	1	1	1	1	1	1	1	1	1	1	1	1	0	0	0	0	0	0	0	0	0	0	0	0	0	0	0	0	0	0	11000	7800
1	SA	TA	5	9408	f	A	25	7.19	7.828	9.09	11.314	180.286	317.714	249	1	1	1	1	1	1	1	1	1	1	1	1	1	1	1	0	0	0	0	0	0	0	0	0	0	0	0	0	0	0	0	0	0	7900	200
1	SA	TA	5	9399	m	A	25	5.86	5.998	7.401	9.9	200.429	357	278.714	1	1	1	1	1	1	2	3	3	2	2	1	1	2	1	2	1	1	0	0	0	0	0	0	0	1	1	0	0	0	0	0	0	400	4200
1	SA	TA	6	9390	m	B	25	7.58	8.267	9.546	11.912	182.714	338	260.357	1	1	2	1	1	1	2	3	2	2	1	1	1	1	1	1	1	0	0	0	0	0	0	0	0	1	0	0	0	0	0	0	0	3000	2700
1	SA	TA	6	9382	m	B	25	6.84	6.377	8.293	10.105	273.714	258.857	266.286	1	1	1	2	3	1	1	1	1	1	1	2	2	1	1	1	1	0	0	0	0	0	1	0	0	0	0	0	0	0	0	0	0	800	0
1	SA	TA	7	9354	m	C	25	7.21	7.212	7.905	9.421	99	216.571	157.786	1	1	1	1	1	1	1	1	1	1	1	1	1	1	1	0	0	0	0	0	0	0	0	0	0	0	0	0	0	0	0	0	0	12000	5000
1	SA	TA	7	9351	m	C	25	5.95	5.845	6.033	7.415	26.8571	197.429	112.143	1	2	3	1	2	1	1	1	1	1	1	1	1	1	1	1	1	0	0	0	1	0	0	0	0	0	0	0	0	0	0	0	0	12000	1900000
1	NSA	CO	11	9406	f	A	25	7.31	7.371	8.116	10.713	106.429	371	238.714	1	2	3	3	2	2	3	3	3	3	3	2	1	1	1	7	4	3	0	0	1	1	0	0	1	1	1	1	1	0	0	0	0	12000	60000
1	NSA	CO	11	9407	f	A	25	6.49	6.291	7.002	8.492	101.571	212.857	157.214	1	4	3	2	2	1	1	4	4	3	3	3	2	2	2	7	3	4	0	1	1	0	0	0	0	1	1	1	1	1	0	0	0	75000000	290000000
1	NSA	CO	12	9394	f	B	25	7.78	8.825	8.711	11.235	-16.2857	360.571	172.143	2	1	1	4	3	3	3	3	3	2	2	1	1	1	1	6	5	1	0	0	0	1	1	1	1	1	1	0	0	0	0	0	0	1500	1000
1	NSA	CO	12	9396	f	B	25	5.5	5.358	6.596	7.657	176.857	151.571	164.214	1	3	4	3	2	3	1	1	1	1	2	2	2	2	2	4	4	0	0	1	1	1	0	1	0	0	0	0	0	0	0	0	0	600	200
1	NSA	CO	13	9357	m	C	25	7.31	7.35	7.168	8.614	-26	206.571	90.2857	4	3	2	3	1	1	3	2	3	1	1	1	1	1	1	5	4	1	1	1	0	1	0	0	1	0	1	0	0	0	0	0	0	540000	2600000
1	NSA	CO	13	9360	f	C	25	6.02	4.997	5.818	6.943	117.286	160.714	139	3	2	3	2	1	3	2	3	3	3	2	1	1	1	1	6	4	2	1	0	1	0	0	1	0	1	1	1	0	0	0	0	0	41000	1800000
1	NSA	TA	14	9401	m	A	25	8.05	7.992	8.845	10.267	121.857	203.143	162.5	1	1	2	1	1	1	1	3	3	3	2	2	2	1	2	3	1	2	0	0	0	0	0	0	0	1	1	1	0	0	0	0	0	54000	3000000
1	NSA	TA	14	9405	f	A	25	7.86	7.661	8.698	9.871	148.143	167.571	157.857	1	1	3	1	1	1	1	1	1	1	1	1	1	1	1	1	1	0	0	0	1	0	0	0	0	0	0	0	0	0	0	0	0	200	52000
1	NSA	TA	15	9388	m	B	25	7.05	7.181	7.869	10.33	98.2857	351.571	224.929	1	1	1	1	2	1	1	1	1	1	1	1	1	1	1	0	0	0	0	0	0	0	0	0	0	0	0	0	0	0	0	0	0	6000	10000
1	NSA	TA	15	9384	m	B	25	5.86	5.164	6.686	8.691	217.429	286.429	251.929	1	2	1	2	1	1	3	2	1	1	1	1	2	1	1	1	1	0	0	0	0	0	0	0	1	0	0	0	0	0	0	0	0	38000	8000
1	NSA	TA	16	9356	m	C	25	8.05	7.096	8.377	10.539	183	308.857	245.929	1	3	1	1	1	1	1	1	1	1	1	1	1	1	1	1	1	0	0	1	0	0	0	0	0	0	0	0	0	0	0	0	0	200	200
1	NSA	TA	16	9358	m	C	25	6.46	5.971	6.386	8.064	59.2857	239.714	149.5	1	3	1	1	1	1	1	1	1	1	1	1	1	1	1	1	1	0	0	1	0	0	0	0	0	0	0	0	0	0	0	0	0	2400	190000
2	SA	CO	2	9626	m	D	25	5	5.48	5.87	6.7	55.7143	118.571	87.1429	1	3	3	4	1	1	1	1	1	1	1	1	1	1	1	3	3	0	0	1	1	1	0	0	0	0	0	0	0	0	0	0	0	0	200
2	SA	CO	2	9625	m	D	25	9.42	9.8	10.98	13.4	168.571	345.714	257.143	1	2	1	1	1	1	1	1	1	1	1	1	1	1	1	0	0	0	0	0	0	0	0	0	0	0	0	0	0	0	0	0	0	0	0
2	SA	CO	3	9582	m	E	26	7.25	7.18	7.72	9.2	77.1429	211.429	144.286	1	3	3	3	3	3	3	4	3	3	3	2	1	1	1	10	7	3	0	1	1	1	1	1	1	1	1	1	1	0	0	0	0	0	1600
2	SA	CO	3	9581	m	E	26	7.36	7.7	8.41	9.7	101.429	184.286	142.857	1	1	1	1	1	1	1	1	1	1	1	1	1	1	1	0	0	0	0	0	0	0	0	0	0	0	0	0	0	0	0	0	0	0	0
2	SA	CO	4	9592	m	F	26	4.93	5.08	5.56	7.5	68.5714	277.143	172.857	1	2	3	2	1	1	1	1	1	1	1	1	1	1	1	1	1	0	0	0	1	0	0	0	0	0	0	0	0	0	0	0	0	0	0
2	SA	CO	4	9593	m	F	26	5.95	5.88	6.05	6.8	24.2857	107.143	65.7143	1	3	3	3	3	1	3	1	1	2	1	1	1	1	1	5	5	0	0	1	1	1	1	0	1	0	0	0	0	0	0	0	0	0	4000
2	SA	TA	5	9632	m	D	25	5.6	6.14	7.04	8.9	128.571	265.714	197.143	1	1	3	3	3	1	2	2	1	2	1	1	1	1	1	3	3	0	0	0	1	1	1	0	0	0	0	0	0	0	0	0	0	0	1700
2	SA	TA	5	9624	m	D	25	8.38	8.76	9.92	11.9	165.714	282.857	224.286	1	1	1	1	1	1	1	1	1	1	1	1	1	1	1	0	0	0	0	0	0	0	0	0	0	0	0	0	0	0	0	0	0	0	0
2	SA	TA	6	9586	f	E	26	7.24	7.5	8.19	9.8	98.5714	230	164.286	2	3	3	3	3	1	3	2	1	1	1	1	1	1	1	5	5	0	0	1	1	1	1	0	1	0	0	0	0	0	0	0	0	0	0
2	SA	TA	6	9577	m	E	26	9.29	9.5	9.25	11.2	-35.7143	278.571	121.429	3	4	3	4	3	1	3	3	1	1	1	1	1	1	1	7	7	0	1	1	1	1	1	0	1	1	0	0	0	0	0	0	0	600	37000
2	SA	TA	7	9597	f	F	26	4.93	5.1	5.48	6.8	54.2857	188.571	121.429	1	3	2	3	1	3	1	1	1	1	1	1	1	1	1	3	3	0	0	1	0	1	0	1	0	0	0	0	0	0	0	0	0	2000	3400
2	SA	TA	7	9596	f	F	26	6.35	6.66	7.64	10	140	337.143	238.571	1	1	1	3	3	3	1	1	1	1	1	1	1	1	1	3	3	0	0	0	0	1	1	1	0	0	0	0	0	0	0	0	0	16000	28000
2	NSA	CO	11	9631	m	D	25	6.82	7.14	7.5	8.9	51.4286	200	125.714	1	1	2	3	3	1	1	1	1	1	1	1	1	1	1	2	2	0	0	0	0	1	1	0	0	0	0	0	0	0	0	0	0	0	1400
2	NSA	CO	11	9633	f	D	25	8.71	9.12	9.91	12.3	112.857	341.429	227.143	1	1	1	2	3	3	3	3	2	2	1	1	1	1	1	4	4	0	0	0	0	0	1	1	1	1	0	0	0	0	0	0	0	200	400
2	NSA	CO	12	9583	m	E	26	5.71	6.3	7.07	8.5	110	204.286	157.143	1	1	2	2	3	1	1	2	1	1	1	1	1	1	1	1	1	0	0	0	0	0	1	0	0	0	0	0	0	0	0	0	0	0	0
2	NSA	CO	12	9579	m	E	26	9.39	9.5	10.45	12.3	135.714	264.286	200	1	2	4	4	3	3	3	3	3	3	1	1	1	1	1	8	6	2	0	0	1	1	1	1	1	1	1	1	0	0	0	0	0	2700	640000
2	NSA	CO	13	9591	m	F	26	5.18	5.4	6.56	7.5	165.714	134.286	150	1	1	2	1	1	1	1	1	2	1	1	1	1	1	1	0	0	0	0	0	0	0	0	0	0	0	0	0	0	0	0	0	0	0	4400
2	NSA	CO	13	9589	m	F	26	7.85	8.02	9.08	11	151.429	274.286	212.857	1	3	4	2	1	1	1	1	1	1	1	1	1	1	1	2	2	0	0	1	1	0	0	0	0	0	0	0	0	0	0	0	0	0	35000
2	NSA	TA	14	9588	m	F	26	7.85	7.76	9.14	10.4	197.143	180	188.571	1	1	1	1	1	1	1	1	1	1	1	1	1	1	1	0	0	0	0	0	0	0	0	0	0	0	0	0	0	0	0	0	0	0	0
2	NSA	TA	14	9628	m	D	25	9.2	9.36	11.09	12.6	247.143	215.714	231.429	1	1	1	1	1	1	1	1	1	1	1	1	1	1	1	0	0	0	0	0	0	0	0	0	0	0	0	0	0	0	0	0	0	0	0
2	NSA	TA	15	9587	f	E	26	6.7	7.14	7.71	9	81.4286	184.286	132.857	1	2	1	2	1	1	1	1	2	1	1	1	1	1	1	0	0	0	0	0	0	0	0	0	0	0	0	0	0	0	0	0	0	0	0
2	NSA	TA	15	9576	m	E	26	7.06	7.54	8.54	10.3	142.857	251.429	197.143	1	1	1	2	3	1	3	2	1	1	1	1	1	1	1	2	2	0	0	0	0	0	1	0	1	0	0	0	0	0	0	0	0	0	0
2	NSA	TA	16	9600	f	F	26	5.21	5.32	5.98	8	94.2857	288.571	191.429	1	1	1	1	1	1	1	1	1	2	1	1	1	1	1	0	0	0	0	0	0	0	0	0	0	0	0	0	0	0	0	0	0	0	3600
2	NSA	TA	16	9595	f	F	26	8.27	8.26	9.08	11.1	117.143	288.571	202.857	1	1	1	1	1	1	3	1	1	1	1	1	1	1	1	1	1	0	0	0	0	0	0	0	1	0	0	0	0	0	0	0	0	0	3200
3	SA	CO	2	9814	f	G	25	5.35	5.92	7.5	10.03	225.714	361.429	293.571	1	1	1	2	3	2	2	1	1	1	1	1	1	1	1	1	1	0	0	0	0	0	1	0	0	0	0	0	0	0	0	0	0	0	200
3	SA	CO	2	9800	f	H	25	6.64	7.03	8.29	10.19	180	271.429	225.714	1	1	1	1	1	1	1	2	1	1	1	1	1	1	1	0	0	0	0	0	0	0	0	0	0	0	0	0	0	0	0	0	0	0	400
3	SA	CO	3	9695	f	I	28	7.97	7.8	8.61	10.84	115.714	318.571	217.143	1	1	1	2	1	1	1	1	1	1	1	1	1	1	1	0	0	0	0	0	0	0	0	0	0	0	0	0	0	0	0	0	0	0	3700
3	SA	CO	3	9684	f	J	29	8.57	8.83	9.55	11.7	102.857	307.143	205	1	1	1	1	1	1	1	2	1	1	1	1	1	1	1	0	0	0	0	0	0	0	0	0	0	0	0	0	0	0	0	0	0	0	1000
3	SA	CO	4	9718	f	K	27	9.42	8.81	8.3	8.79	-72.8571	70	-1.42857	1	3	3	1	1	1	1	4	4	4	3	3	4	2	1	8	3	5	0	1	1	0	0	0	0	1	1	1	1	1	1	0	0	0	36000
3	SA	CO	4	9778	f	L	26	9.92	9.46	10.43	13.07	138.571	377.143	257.857	3	3	2	2	3	3	3	4	4	4	3	3	2	2	1	10	6	4	1	1	0	0	1	1	1	1	1	1	1	1	0	0	0	20000	2000
3	SA	TA	5	9815	f	G	25	5.45	6.48	8.41	10.85	275.714	348.571	312.143	1	1	1	1	1	2	1	1	1	1	1	1	1	1	1	0	0	0	0	0	0	0	0	0	0	0	0	0	0	0	0	0	0	0	0
3	SA	TA	5	9680	f	J	29	6.68	7.42	8.94	11	217.143	294.286	255.714	1	1	1	1	1	1	1	1	1	1	1	1	1	1	1	0	0	0	0	0	0	0	0	0	0	0	0	0	0	0	0	0	0	0	0
3	SA	TA	6	9802	f	H	25	6.71	7.45	8.54	11.27	155.714	390	272.857	1	1	1	2	2	1	1	1	1	1	1	1	1	1	1	0	0	0	0	0	0	0	0	0	0	0	0	0	0	0	0	0	0	0	200
3	SA	TA	6	9721	f	K	27	6.94	7.02	7.72	9.61	100	270	185	1	2	3	4	1	1	1	1	1	1	1	1	1	1	1	2	2	0	0	0	1	1	0	0	0	0	0	0	0	0	0	0	0	2200	1200
3	SA	TA	7	9700	f	I	28	8.15	8.16	8.8	10.76	91.4286	280	185.714	1	1	2	1	1	1	1	1	1	1	1	1	1	1	1	0	0	0	0	0	0	0	0	0	0	0	0	0	0	0	0	0	0	0	0
3	SA	TA	7	9781	f	L	26	9.99	9.93	9.04	10.32	-127.143	182.857	27.8571	1	1	2	4	4	3	3	4	4	3	2	1	2	1	1	7	5	2	0	0	0	1	1	1	1	1	1	1	0	0	0	0	0	2800	1700
3	NSA	CO	11	9818	f	G	25	5.81	5.84	6.06	7.12	31.4286	151.429	91.4286	2	4	3	4	4	4	3	3	3	3	3	2	2	1	1	10	7	3	0	1	1	1	1	1	1	1	1	1	1	0	0	0	0	0	4200
3	NSA	CO	11	9801	f	H	25	7.25	7.93	8.81	10.76	125.714	278.571	202.143	1	1	1	1	1	1	1	1	1	1	1	1	1	1	1	0	0	0	0	0	0	0	0	0	0	0	0	0	0	0	0	0	0	0	0
3	NSA	CO	12	9720	f	K	27	7.62	7.6	7.99	9.22	55.7143	175.714	115.714	2	4	3	4	3	3	3	2	1	1	1	1	1	1	1	6	6	0	0	1	1	1	1	1	1	0	0	0	0	0	0	0	0	400	3900
3	NSA	CO	12	9780	f	L	26	7.63	7.83	8.74	.	130	.	.	1	4	3	2	1	1	1	1	1	1	1	.	.	.	.	2	2	0	0	1	1	0	0	0	0	0	0	0	0					0	200
3	NSA	CO	13	9681	f	J	29	7.94	8.26	9.51	11.07	178.571	222.857	200.714	1	1	1	1	1	1	1	1	1	1	1	1	1	1	1	0	0	0	0	0	0	0	0	0	0	0	0	0	0	0	0	0	0	0	200
3	NSA	CO	13	9697	f	I	28	8.67	8.35	9.17	11.44	117.143	324.286	220.714	2	4	4	4	3	3	3	3	3	2	1	1	1	1	1	8	7	1	0	1	1	1	1	1	1	1	1	0	0	0	0	0	0	600	86000000
3	NSA	TA	14	9698	f	I	28	6.59	6.91	7.73	9.8	117.143	295.714	206.429	1	3	2	1	1	1	1	1	1	1	1	1	1	1	1	1	1	0	0	1	0	0	0	0	0	0	0	0	0	0	0	0	0	0	2000
3	NSA	TA	14	9816	f	G	25	7.02	7.15	8	9.79	121.429	255.714	188.571	1	1	3	2	3	1	2	1	2	1	2	1	1	1	1	2	2	0	0	0	1	0	1	0	0	0	0	0	0	0	0	0	0	0	19000
3	NSA	TA	15	9782	f	L	26	7.9	7.89	9.31	11.16	202.857	264.286	233.571	1	1	1	1	1	1	1	1	1	1	1	1	1	1	1	0	0	0	0	0	0	0	0	0	0	0	0	0	0	0	0	0	0	0	200
3	NSA	TA	15	9686	f	J	29	7.99	8.25	9.89	11.81	234.286	274.286	254.286	1	1	1	1	1	1	1	2	1	1	1	1	1	1	1	0	0	0	0	0	0	0	0	0	0	0	0	0	0	0	0	0	0	0	59000
3	NSA	TA	16	9719	f	K	27	8.83	8.77	9.61	12.91	120	471.429	295.714	1	3	3	1	1	1	1	1	1	1	1	1	1	1	1	2	2	0	0	1	1	0	0	0	0	0	0	0	0	0	0	0	0	0	0
3	NSA	TA	16	9799	f	H	25	8.86	9.21	10.33	12.89	160	365.714	262.857	1	1	1	1	1	2	2	1	1	1	1	1	1	1	1	0	0	0	0	0	0	0	0	0	0	0	0	0	0	0	0	0	0	0	200
[truncated: 10 more columns]
